# Supplementary material for: Weak Cation Selectivity in HCN Channels Results From K+-Mediated Release of Na+ From Selectivity Filter Binding Sites
Source: Function (Oxf). 2022 Apr 22;3(3):zqac019. doi: 10.1093/function/zqac019 (PMC9492253; doi:10.1093/function/zqac019)
Supplement: zqac019_Supplemental_Figures_and_Table [file zqac019_supplemental_figures_and_table.zip]

Archive with 11 entries (11 files):
- Suplement table.docx
- Supplement Figure 1.docx
- Supplement Figure 10.docx
- Supplement Figure 2.docx
- Supplement Figure 3.docx
- Supplement Figure 4.docx
- Supplement Figure 5.docx
- Supplement Figure 6.docx
- Supplement Figure 7.docx
- Supplement Figure 8.docx
- Supplement Figure 9.docx
